# Supplementary material for: Identifying resurrection genes through the differentially expressed genes between Selaginella tamariscina (Beauv.) spring and Selaginella moellendorffii Hieron under drought stress
Source: PLoS One. 2019 Nov 13;14(11):e0224765. doi: 10.1371/journal.pone.0224765 (PMC6853609; doi:10.1371/journal.pone.0224765)
Supplement: S4 Table — (XLS) [file pone.0224765.s005.xls]

## Sheet: 基因集Kegg分类统计表 (2)
First Category	Second Category	pathway ID	Description	DEG_new numbers
Metabolism	Biosynthesis of other secondary metabolites	map00940	Phenylpropanoid biosynthesis	31
Metabolism	Amino acid metabolism	map00360	Phenylalanine metabolism	18
Environmental Information Processing	Signal transduction	map04075	Plant hormone signal transduction	8
Environmental Information Processing	Signal transduction	map04016	MAPK signaling pathway - plant	7
Cellular Processes	Transport and catabolism	map04144	Endocytosis	7
Metabolism	Carbohydrate metabolism	map00500	Starch and sucrose metabolism	6
Metabolism	Nucleotide metabolism	map00230	Purine metabolism	6
Metabolism	Amino acid metabolism	map00380	Tryptophan metabolism	5
Genetic Information Processing	Transcription	map03040	Spliceosome	5
Genetic Information Processing	Folding, sorting and degradation	map03018	RNA degradation	5
Organismal Systems	Environmental adaptation	map04626	Plant-pathogen interaction	5
Metabolism	Metabolism of terpenoids and polyketides	map00906	Carotenoid biosynthesis	4
Metabolism	Metabolism of terpenoids and polyketides	map00900	Terpenoid backbone biosynthesis	4
Metabolism	Metabolism of cofactors and vitamins	map00130	Ubiquinone and other terpenoid-quinone biosynthesis	4
Metabolism	Metabolism of other amino acids	map00480	Glutathione metabolism	4
