# Supplementary material for: Identifying resurrection genes through the differentially expressed genes between Selaginella tamariscina (Beauv.) spring and Selaginella moellendorffii Hieron under drought stress
Source: PLoS One. 2019 Nov 13;14(11):e0224765. doi: 10.1371/journal.pone.0224765 (PMC6853609; doi:10.1371/journal.pone.0224765)
Supplement: S5 Table — (XLSX) [file pone.0224765.s006.xlsx]

## Sheet: Sheet1
PathWay	Pathway_definition	number_of_seqs	seqs_kos_list	pathway_imagename
path:ko01100	Metabolic pathways	110	gene10204(LOX2S);gene10308(MNN10);gene10795(E2.3.1.133,HCT);gene1114(GYG1,GYG2);gene11596(ADT,PDT);gene11948(E1.11.1.7);gene11949(E1.11.1.7);gene12153(PPCS,coaB);gene12364(E1.11.1.7);gene13696(OPR);gene144(HGSNAT);gene14668(E4.1.1.1,pdc);gene14721(E3.1.1.14);gene14737(CYP735A);gene15213(E1.11.1.7);gene15494(E3.2.1.14);gene15749(OPR);gene15893(ADH1);gene16953(HPSE);gene17011(E3.1.1.11);gene17637(E…	ko01100.png
path:ko01110	Biosynthesis of secondary metabolites	60	gene10204(LOX2S);gene10795(E2.3.1.133,HCT);gene11596(ADT,PDT);gene11948(E1.11.1.7);gene11949(E1.11.1.7);gene12364(E1.11.1.7);gene13696(OPR);gene13927(GPD1);gene14668(E4.1.1.1,pdc);gene14721(E3.1.1.14);gene14737(CYP735A);gene15213(E1.11.1.7);gene15749(OPR);gene15893(ADH1);gene17637(E1.11.1.7);gene18161(DHDDS,RER2,SRT1);gene18712(E2.3.1.133,HCT);gene19156(HMGCR);gene19571(E1.11.1.7);gene19639(CYP98…	ko01110.png
path:ko05145	Toxoplasmosis	22	gene11502(IRAK4);gene14439(IRAK4);gene14722(IRAK1);gene16219(HSPA1_8);gene17251(IRAK4);gene21316(CPK);gene21558(IRAK4);gene21565(IRAK4);gene22012(IRAK4);gene23766(IRAK4);gene25490(CPK);gene25929(IRAK4);gene27046(CPK);gene27149(HSPA1_8);gene29935(CYC);gene3167(IRAK4);gene31922(IRAK1);gene34432(IRAK4);gene6284(IRAK1);gene8316(IRAK4);gene8926(IRAK4);gene9709(CPK);	ko05145.png
path:ko04626	Plant-pathogen interaction	21	gene10605(FLS2);gene12075(CML);gene15352(FLS2);gene15386(WRKY33);gene18666(CML);gene20202(PR1);gene20386(CML);gene2128(PR1);gene21316(CPK);gene22077(RBOH);gene24026(RIN4);gene24629(CML);gene25490(CPK);gene27046(CPK);gene2883(CML);gene4195(WRKY33);gene4227(FLS2);gene6116(RBOH);gene635(RBOH);gene8257(FLS2);gene9709(CPK);	ko04626.png
path:ko05162	Measles	20	gene11502(IRAK4);gene14439(IRAK4);gene14722(IRAK1);gene16219(HSPA1_8);gene17251(IRAK4);gene179(CDK2);gene21558(IRAK4);gene21565(IRAK4);gene22012(IRAK4);gene23766(IRAK4);gene25929(IRAK4);gene27149(HSPA1_8);gene30576(EIF2AK1);gene3167(IRAK4);gene31922(IRAK1);gene34432(IRAK4);gene5802(RCHY1,PIRH2);gene6284(IRAK1);gene8316(IRAK4);gene8926(IRAK4);	ko05162.png
path:ko01130	Biosynthesis of antibiotics	20	gene11596(ADT,PDT);gene14668(E4.1.1.1,pdc);gene19156(HMGCR);gene24132(HK);gene24937(menF);gene28544(HMGCR);gene29229(dxs);gene29996(E2.2.1.6L,ilvB,ilvG,ilvI);gene30642(PCME);gene30704(lysA);gene32696(adk,AK);gene32899(cysQ,MET22,BPNT1);gene33711(adk,AK);gene34515(E2.3.1.9,atoB);gene3453(E4.1.1.1,pdc);gene5870(dxs);gene8103(GGPS);gene8377(argAB);gene8415(GGAT);gene9722(argE);	ko01130.png
path:ko00940	Phenylpropanoid biosynthesis	18	gene10795(E2.3.1.133,HCT);gene11948(E1.11.1.7);gene11949(E1.11.1.7);gene12364(E1.11.1.7);gene15213(E1.11.1.7);gene17637(E1.11.1.7);gene18712(E2.3.1.133,HCT);gene19571(E1.11.1.7);gene19639(CYP98A3,C3'H);gene22853(E4.3.1.24);gene24554(E2.3.1.133,HCT);gene24672(E2.3.1.133,HCT);gene28708(E2.1.1.68,COMT);gene29541(E1.11.1.7);gene32350(E3.2.1.21);gene33146(E2.3.1.133,HCT);gene6857(E3.2.1.21);gene9552(E…	ko00940.png
path:ko05152	Tuberculosis	16	gene11502(IRAK4);gene14439(IRAK4);gene14722(IRAK1);gene17251(IRAK4);gene21558(IRAK4);gene21565(IRAK4);gene22012(IRAK4);gene23766(IRAK4);gene25929(IRAK4);gene29935(CYC);gene3167(IRAK4);gene31922(IRAK1);gene34432(IRAK4);gene6284(IRAK1);gene8316(IRAK4);gene8926(IRAK4);	ko05152.png
path:ko00195	Photosynthesis	16	gene17698(petH);gene19520(petH);gene34727(psbD);gene34728(psbC);gene34729(psbZ);gene34731(psaB);gene34732(psaA);gene34741(ATPF0A,atpB);gene34742(ATPF0C,atpE);gene34743(ATPF0B,atpF);gene34744(ATPF1A,atpA);gene34756(ATPF1E,atpC);gene34757(ATPF1B,atpD);gene34760(petA);gene34762(psbE);gene34767(psbB);	ko00195.png
path:ko05164	Influenza A	16	gene11502(IRAK4);gene14439(IRAK4);gene16219(HSPA1_8);gene17251(IRAK4);gene21558(IRAK4);gene21565(IRAK4);gene22012(IRAK4);gene23766(IRAK4);gene25929(IRAK4);gene27149(HSPA1_8);gene29935(CYC);gene30576(EIF2AK1);gene3167(IRAK4);gene34432(IRAK4);gene8316(IRAK4);gene8926(IRAK4);	ko05164.png
