# Supplementary material for: Identifying resurrection genes through the differentially expressed genes between Selaginella tamariscina (Beauv.) spring and Selaginella moellendorffii Hieron under drought stress
Source: PLoS One. 2019 Nov 13;14(11):e0224765. doi: 10.1371/journal.pone.0224765 (PMC6853609; doi:10.1371/journal.pone.0224765)
Supplement: S6 Table — (XLS) [file pone.0224765.s007.xls]

## Sheet: GO富集分析统计表
Number	GO ID	Term Type	Description	Ratio_in_study	Ratio_in_pop	Pvalue_uncorrected	Pvalue_corrected	up
30	GO:0005576	CC	extracellular region	30/516	452/19773	3.18035e-06	0.0227395	26
27	GO:0042737	BP	drug catabolic process	27/516	275/19773	1.00676e-06	0.00719835	25
21	GO:0019748	BP	secondary metabolic process	21/516	98/19773	2.49749e-07	0.00178571	19
20	GO:0009698	BP	phenylpropanoid metabolic process	20/516	75/19773	5.1496e-07	0.00368197	19
19	GO:0019439	BP	aromatic compound catabolic process	19/516	191/19773	6.63725e-07	0.00474563	18
19	GO:1901361	BP	organic cyclic compound catabolic process	19/516	201/19773	1.44279e-06	0.0103159	18
18	GO:0072330	BP	monocarboxylic acid biosynthetic process	18/516	152/19773	4.94223e-07	0.0035337	17
17	GO:0009072	BP	aromatic amino acid family metabolic process	17/516	91/19773	6.70109e-07	0.00479128	16
16	GO:0044550	BP	secondary metabolite biosynthetic process	16/516	59/19773	3.09966e-07	0.00221626	14
16	GO:0006558	BP	L-phenylalanine metabolic process	16/516	39/19773	5.52395e-07	0.00394962	15
16	GO:1902221	BP	erythrose 4-phosphate/phosphoenolpyruvate family amino acid metabolic process	16/516	39/19773	5.52395e-07	0.00394962	15
16	GO:0044282	BP	small molecule catabolic process	16/516	145/19773	1.28157e-06	0.00916324	15
16	GO:0016840	MF	carbon-nitrogen lyase activity	16/516	57/19773	2.14206e-07	0.00153157	15
15	GO:0006559	BP	L-phenylalanine catabolic process	15/516	32/19773	8.60261e-08	0.000615087	14
15	GO:1902222	BP	erythrose 4-phosphate/phosphoenolpyruvate family amino acid catabolic process	15/516	32/19773	8.60261e-08	0.000615087	14
15	GO:0009074	BP	aromatic amino acid family catabolic process	15/516	34/19773	1.53561e-07	0.00109796	14
15	GO:1901606	BP	alpha-amino acid catabolic process	15/516	57/19773	2.14206e-07	0.00153157	14
15	GO:0016054	BP	organic acid catabolic process	15/516	100/19773	3.22487e-07	0.00230578	14
15	GO:0046395	BP	carboxylic acid catabolic process	15/516	100/19773	3.22487e-07	0.00230578	14
15	GO:0009803	BP	cinnamic acid metabolic process	15/516	28/19773	3.99756e-07	0.00285825	14
15	GO:0009800	BP	cinnamic acid biosynthetic process	15/516	28/19773	3.99756e-07	0.00285825	14
15	GO:0009699	BP	phenylpropanoid biosynthetic process	15/516	49/19773	4.42334e-07	0.00316269	14
15	GO:0042537	BP	benzene-containing compound metabolic process	15/516	40/19773	6.96413e-07	0.00497936	14
15	GO:0009063	BP	cellular amino acid catabolic process	15/516	64/19773	7.32107e-07	0.00523457	14
15	GO:0016841	MF	ammonia-lyase activity	15/516	36/19773	2.63107e-07	0.00188122	14
15	GO:0045548	MF	phenylalanine ammonia-lyase activity	15/516	28/19773	3.99756e-07	0.00285825	14
9	GO:0010411	BP	xyloglucan metabolic process	9/516	36/19773	2.63107e-07	0.00188122	8
9	GO:0010410	BP	hemicellulose metabolic process	9/516	49/19773	4.24698e-06	0.0303659	8
8	GO:0016762	MF	xyloglucan:xyloglucosyl transferase activity	8/516	31/19773	9.47022e-07	0.00677121	7

## Sheet: Sheet1
Description	Ratio_in_study
alpha-amino acid catabolic process	14/380
L-phenylalanine catabolic process	14/380
erythrose 4-phosphate/phosphoenolpyruvate family amino acid catabolic process	14/380
secondary metabolite biosynthetic process	14/380
aromatic amino acid family metabolic process	16/380
phenylpropanoid metabolic process	19/380
aromatic amino acid family catabolic process	14/380
monocarboxylic acid biosynthetic process	17/380
xyloglucan metabolic process	8/380
phenylpropanoid biosynthetic process	14/380
cellular amino acid catabolic process	14/380
organic cyclic compound catabolic process	18/380
secondary metabolic process	19/380
drug catabolic process	25/380
organic acid catabolic process	14/380
carboxylic acid catabolic process	14/380
L-phenylalanine metabolic process	15/380
erythrose 4-phosphate/phosphoenolpyruvate family amino acid metabolic process	15/380
cinnamic acid metabolic process	14/380
cinnamic acid biosynthetic process	14/380
benzene-containing compound metabolic process	14/380
small molecule catabolic process	15/380
aromatic compound catabolic process	18/380
drug metabolic process	27/380
hemicellulose metabolic process	8/380
alpha-amino acid metabolic process	18/380
extracellular region	26/380
carbon-nitrogen lyase activity	15/380
ammonia-lyase activity	14/380
phenylalanine ammonia-lyase activity	14/380
xyloglucan:xyloglucosyl transferase activity	7/380
DNA-binding transcription factor activity	18/380
