# Supplementary material for: Identifying resurrection genes through the differentially expressed genes between Selaginella tamariscina (Beauv.) spring and Selaginella moellendorffii Hieron under drought stress
Source: PLoS One. 2019 Nov 13;14(11):e0224765. doi: 10.1371/journal.pone.0224765 (PMC6853609; doi:10.1371/journal.pone.0224765)
Supplement: S8 Table — (XLS) [file pone.0224765.s009.xls]

## Sheet: Functional genes
Classification		Annotation	gene	Regulate	Log2FC
					(St50/St100)
Antioxidant Defenses 35	POD	Peroxidase	ST27G54	Up	2.08
			ST48G79	Up	1.8
			ST888G00	Up	2.41
			ST962G054	Down	-6.32
			ST27G60	Up	2.69
			ST27G52	Up	1.65
			ST327G01	Up	2.22
			ST659G04	Up	2.52
			ST27G53	Up	1.38
	CAT	Catalase	ST114G47	Up	1.43
		L-ascorbate oxidase	ST84G12	Up	1.34
		polyamine oxidase	ST441G130	Up	8.2
	FAD	omega-3 fatty acid desaturase	ST104G12	Up	1.67
	PAL	phenylalanine ammonia-lyase	ST225G110	Up	2.04
			ST1032G08	Up	2.96
			ST225G017	Up	2.32
			ST208G326	Up	8.85
			ST225G072	Up	2.37
			ST225G27	Up	2.89
			ST325G138	Up	2.83
			ST225G098	Up	3.07
			ST545G074	Up	3.5
			ST737G03	Up	3.05
			ST325G137	Up	2.97
			ST225G21	Up	2.31
			ST225G13	Up	3.12
			ST208G327	Up	2.89
			ST545G079	Down	-4.44
		Prephenate dehydratase	ST57G46	Up	1.66
		4-coumarate--CoA ligase	ST2G06	Up	6.6
			ST142G31	Up	1.46
			ST4G332	Up	1.42
			ST341G01	Up	6.8
		Cinnamoyl-CoA reductase 1	ST215G05	Up	1.87
			ST541G011	Up	1.73
cuticle defense 13		xyloglucan endotransglucosylase/hydrolase	ST141G06	Up	2.23
			ST123G323	Up	4.34
			ST365G01	Up	3.24
			ST1113G02	Down	-5.86
			ST161G324	Up	2.03
			ST161G39	Up	1.81
			ST123G338	Up	2.33
			ST1G1055	Up	1.4
		Xyloglucan alpha-1,6-glycosyltransferase	ST219G212	Up	1.4
		pectin acetylesterase 8	ST560G02	Up	4.35
			ST533G02	Down	-9.93
		Pectate lyase	ST788G03	Up	5.91
		3-ketoacyl-CoA synthase 11	ST39G41	Up	1.48
Osmotic balance 7		chitinase	ST212G10	Up	2.45
			ST134G05	Up	2.24
			ST108G246	Up	1.46
		galacturonosyltransferase	ST57G70	Up	1.94
		Beta-amylase 1	ST378G1110	Up	2.03
			ST378G1108	Up	2.32
			ST1193G02	Up	2.2
		trehalose-phosphate phosphatase	ST42G06	Up	1.63
	LEA	Late embryogenesis abundant protein	ST593G00	Up	1.93
			ST829G09	Up	3.2
			ST48G511	Up	1.57
			ST276G041	Up	1.48
			ST48G571	Up	1.5
	AQP	aquaporin PIP2-3	ST350G05	Up	1.96
			ST688G01	Up	2.12
Others 9		NADPH--cytochrome P450 reductase	ST82G32	Up	1.42
		pathogenesis-related protein	ST510G041	Up	2.14
		pfkB family carbohydrate kinase	ST176G11	Up	6.21
		amino acid permease	ST341G02	Down	-6.32
		strictosidine synthase	ST670G00	Up	10.54
		BAHD acyltransferase	ST378G048	Down	-6.29
		laccase-11	ST178G31	Up	1.99
			ST73G16	Up	2.35
			ST73G15	Up	2.68
