# Supplementary material for: Identifying resurrection genes through the differentially expressed genes between Selaginella tamariscina (Beauv.) spring and Selaginella moellendorffii Hieron under drought stress
Source: PLoS One. 2019 Nov 13;14(11):e0224765. doi: 10.1371/journal.pone.0224765 (PMC6853609; doi:10.1371/journal.pone.0224765)
Supplement: S9 Table — (XLS) [file pone.0224765.s010.xls]

## Sheet: regulatory genes
Classification		Annotation	gene	Regulate	Log2FC
					(St50/St100)
protein kinases and receptors	LRR-RLK	probable leucine-rich repeat receptor-like protein kinase At1g68400	ST597G01	Down	-2.2
		probable leucine-rich repeat receptor-like protein kinase At5g63930	ST400G12	Up	1.94
	RLK	receptor-like protein kinase BRI1-like 3	ST42G812	Down	-2.61
		receptor-like protein kinase HSL1	ST317G125	Up	2.9
		receptor-like protein kinase HSL1	ST1028G019	Up	1.5
		Putative receptor-like protein kinase At4g00960	ST12G1417	Up	2.32
		probable receptor-like protein kinase At5g20050	ST243G150	Down	-1.54
		Receptor-like protein kinase THESEUS 1	ST836G022	Up	2.28
	STKs	Serine/threonine-protein kinase 19 homolog	ST856G04	Down	-2.32
		G-type lectin S-receptor-like serine/threonine-protein kinase SD2-5 isoform X1	ST156G36	Up	2.08
		LRR receptor-like serine/threonine-protein kinase At1g56130	ST497G028	Up	1.89
		Serine/threonine-protein kinase 38-like	ST3G163	Up	1.37
		Serine/threonine-protein kinase 19 homolog	ST546G010	Up	3.25
		serine/threonine-protein kinase D6PKL1	ST310G11	Up	1.36
		serine/threonine-protein kinase-like protein CCR3	ST30G551	Up	1.39
		G-type lectin S-receptor-like serine/threonine-protein kinase SD2-5	ST1391G01	Up	1.42
		G-type lectin S-receptor-like serine/threonine-protein kinase SD2-5	ST320G02	Up	2.69
		G-type lectin S-receptor-like serine/threonine-protein kinase SD2-5 [Selaginella moellendorffii]	ST58G1114	Up	1.68
		G-type lectin S-receptor-like serine/threonine-protein kinase SD2-2 isoform X1 [Selaginella moellendorffii]	ST1337G03	Down	-5.79
		G-type lectin S-receptor-like serine/threonine-protein kinase SD2-5 [Selaginella moellendorffii]	ST198G00	Down	-2.29
		Probable serine/threonine-protein kinase PBL12	ST439G035	Up	-1.9
	MPKKK	mitogen-activated protein kinase kinase kinase nsy-1	ST189G18	Up	2.01
calcium sensors	CDPK	calcium-dependent protein kinase 16 isoform X2	ST112G33	Up	3.56
		calcium-dependent protein kinase 17	ST84G15	Up	2.03
	CML	probable calcium-binding protein CML10	ST48G551	Up	2.05
TFs	DREB	Dehydration-responsive element-binding protein 1F	ST170G21	Up	2.89
		dehydration-responsive element-binding protein 2A-like	ST429G11	Up	2.72
		Dehydration-responsive element-binding protein 3	ST188G03	Up	3.49
	ERF	ethylene-responsive transcription factor ERF022-like	ST285G03	Up	4.46
		Ethylene-responsive transcription factor 1A	ST518G032	Up	1.83
		Ethylene-responsive transcription factor ERF013	ST7G1628	Up	3.54
		ethylene-responsive transcription factor 7-like	ST34G424	Up	1.71
		ethylene-responsive transcription factor ABR1-like	ST494G08	Up	4.35
		Ethylene-responsive transcription factor ERF110	ST58G91	Up	2.83
		ethylene-responsive transcription factor ERF039-like	ST44G415	Up	2.26
		Ethylene-responsive transcription factor 3	ST565G040	Up	2.3
		ethylene-responsive transcription factor ABI4-like	ST131G35	Up	2.53
		Ethylene-responsive transcription factor 1A	ST1068G022	Up	1.97
	WRKY	WRKY transcription factor SUSIBA2	ST180G212	Up	1.44
		zinc finger protein 4-like	ST92G019	Up	2.99
	MTB	transcription factor MYB4	ST7G425	Up	6.8
		transcription factor MYB61-like	ST266G211	Down	-2.8
		transcription factor MYB8-like	ST224G25	Up	6.85
		Transcription factor MYB51	ST266G29	Down	-3.4
		transcription factor MYB77-like	ST45G15	Up	2.09
		transcription repressor MYB5	ST8G64	Up	1.67
	bZIP	basic leucine zipper and W2 domain-containing protein 2	ST216G10	Up	3.64
	NAC	NAC transcription factor 32	ST9G114	Up	2.67
		NAC transcription factor 32	ST33G945	Up	2.71
		NAC domain-containing protein 10	ST641G00	Up	1.69
		NAC transcription factor 32	ST33G954	Up	8.48
hormone-related genes	ABA	9-cis-epoxycarotenoid dioxygenase NCED4	ST55G715	Up	3.71
	GA	gibberellin 2-beta-dioxygenase 8	ST26G31	Down	-6.27
		putative gibberellin regulated protein	ST14G84	Up	2.25
		Chitin-inducible gibberellin-responsive protein	ST83G520	Up	1.31
		gibberellin 20 oxidase	ST75G63	Up	2.73
	AUX	Auxin-responsive protein SAUR78	ST707G030	Up	3.13
		Auxin-responsive protein SAUR78	ST69G631	Up	3.13
		auxin-responsive protein SAUR40	ST91G022	Up	3.61
phospholipase	PLA	A1-IIgamma	ST1G1230	Up	1.89
